# Supplementary material for: mRNA-Based Vaccine Designing against Epstein-Barr Virus to Induce an Immune Response Using Immunoinformatic and Molecular Modelling Approaches
Source: Int J Environ Res Public Health. 2022 Oct 11;19(20):13054. doi: 10.3390/ijerph192013054 (PMC9602923; doi:10.3390/ijerph192013054)
Supplement: Supplementary file 1 [file ijerph-19-13054-s001.zip]

Archive with 1 entries (1 files):
- ijerph-1881217-supplementary.pdf
